# Supplementary material for: Exploring the limitations of mitochondrial dye as a genuine horizontal mitochondrial transfer surrogate
Source: Commun Biol. 2024 Mar 7;7:281. doi: 10.1038/s42003-024-05964-6 (PMC10917768; doi:10.1038/s42003-024-05964-6)
Supplement: Supplementary file 5 — Supplementary Data 3 [file 42003_2024_5964_MOESM5_ESM.xlsx]

## Sheet: Figure 1B
Figure 1B
MFI of Mitotracker Red signal from cells.
	B16			Raw			293T			BMDM			MC38			iBMDM
	Donor only	Recipient only	Recipient from co-culture	Donor only	Recipient only	Recipient from co-culture	Donor only	Recipient only	Recipient from co-culture	Donor only	Recipient only	Recipient from co-culture	Donor only	Recipient only	Recipient from co-culture	Donor only	Recipient only	Recipient from co-culture
repeat 1	61686	1059	49890	22182	739	9079	57478	852	22051	233709	5590	51605	43784	2578	8490	57541	798	19799
repeat 2	81165	2235	33290	20056	153	7239	45478	881	17878	266101	1707	47797	23470	1169	6040	73271	231	24390
repeat 3	42399	498	19316	27304	688	7758	67069	741	17114	216246	568	38401	28921	516	5168	76691	976	5193
repeat 4																76471	996	5192

## Sheet: Figure 1C
Figure 1C
Gating strategy

## Sheet: Figure 1D
Figure 1D
MFI of Mitotracker Red signal from recipient cell under different temperature.
	30min		60min		120min
	0℃	37℃	0℃	37℃	0℃	37℃
repeat 1	3500	39291	3167	52235	4448	58564
repeat 2	4944	33979	5614	50478	7185	74410
repeat 3	10038	39899	10759	58716	10524	75155

## Sheet: Figure 1E
Figure 1E
Gating strategy

## Sheet: Figure 1F
Figure 1F
MFI of Mitotracker Red signal from recipient cell under co-culture or transwell condition.
	NS	Coculture	Transwell
repeat 1	1340	20176	1588
repeat 2	556	11661	1213
repeat 3	109	8151	119

## Sheet: Figure 2A
Figure 2A
Gating strategy

## Sheet: Figure 2B
Figure 2B
Gating strategy

## Sheet: Figure 2C
Figure 2C
Gating strategy

## Sheet: Figure 2D
Figure 2D
Gating strategy

## Sheet: Figure 2E
Figure 2E
Gating strategy

[truncated: 13 more sheets: Figure 3A, Figure 3D, Figure 4A, Figure 4B, Figure 4D, Figure 4E, Figure S1A, Figure S1B, Figure S1C, Figure S3A, Figure S3C, Figure S3E, Figure S3F]
